# Supplementary material for: Lipopolysaccharide-Enhanced Responses against Aryl Hydrocarbon Receptor in FcgRIIb-Deficient Macrophages, a Profound Impact of an Environmental Toxin on a Lupus-Like Mouse Model
Source: Int J Mol Sci. 2021 Apr 18;22(8):4199. doi: 10.3390/ijms22084199 (PMC8073880; doi:10.3390/ijms22084199)
Supplement: Supplementary file 1 [file ijms-22-04199-s001.zip]

Archive with 1 entries (1 files):
- ijms-1123937-supplementary.pdf
